# Supplementary material for: TWAS-GKF: a novel method for causal gene identification in transcriptome-wide association studies with knockoff inference
Source: Bioinformatics. 2024 Aug 27;40(8):btae502. doi: 10.1093/bioinformatics/btae502 (PMC11361808; doi:10.1093/bioinformatics/btae502)
Supplement: btae502_Supplementary_Data [file btae502_supplementary_data.zip]

Archive with 2 entries (2 files):
- BH_sim_final_version.eps
- TWAS_GKF_bioinformatics_supp.pdf
